# Supplementary material for: Development and External Validation of a Dynamic Nomogram With Potential for Risk Assessment of Ruptured Multiple Intracranial Aneurysms
Source: Front Neurol. 2022 Feb 8;13:797709. doi: 10.3389/fneur.2022.797709 (PMC8861520; doi:10.3389/fneur.2022.797709)
Supplement: Supplementary file 2 [file Table_2.XLSX]

## Sheet: Sheet1
Xuhao	Number	No	Gender	Age	HYP	Diabetes	HLP	CHD	AF	AIS	ICH	SAH	Smoking	Drinking	Location	PC	Bifurcation_location	Irregular_shape	Neck	Neck_width	Size	Rupture	Set
1	4	3	0	59	1	0	0	0	0	1	0	0	0	0	2	0	0	0	0.5	1	2.5	1	1
2	3	3	0	64	1	0	0	0	0	0	1	0	0	0	3	0	0	0	3.4	1	10.6	1	1
3	2	2	0	55	0	0	0	0	0	0	0	0	0	0	1	0	0	0	3	1	7	0	1
4	2	2	0	59	1	0	0	0	0	0	0	0	0	0	2	0	0	0	3.5	1	10.2	1	1
5	4	3	0	58	0	0	0	0	0	0	0	0	0	0	4	0	0	0	2.2	1	4.5	0	1
6	2	2	0	74	1	1	0	1	0	0	1	0	0	0	3	0	0	0	1.3	1	3.1	0	1
7	2	2	0	74	1	1	0	1	0	0	1	0	0	0	2	0	0	1	2.3	1	5.2	0	1
8	2	2	0	35	0	0	0	0	0	0	0	0	0	0	1	0	0	0	2.8	1	5.4	0	1
9	3	3	0	69	0	0	0	0	0	1	0	0	0	0	2	0	0	0	0.6	1	1.2	0	1
10	3	3	0	69	0	0	0	0	0	1	0	0	0	0	2	0	0	0	1.2	1	3.5	0	1
11	3	3	0	69	0	0	0	0	0	1	0	0	0	0	2	0	0	0	1.8	1	7.4	1	1
12	2	2	0	78	1	0	0	1	1	1	0	0	0	0	1	0	0	0	3.1	1	7.6	0	1
13	3	3	1	70	1	0	0	0	0	0	0	0	1	1	3	0	0	1	3	1	6	1	1
14	2	2	1	56	1	0	0	0	0	0	0	0	1	1	2	0	0	0	2.6	1	5.5	1	1
15	2	2	0	55	0	0	0	0	0	0	0	0	0	0	4	0	0	1	2.1	1	7.1	1	1
16	2	2	0	58	1	0	0	0	0	0	0	0	0	0	3	0	1	1	5	0	6	0	1
17	2	2	0	58	1	0	0	0	0	0	0	0	0	0	3	0	1	1	5	0	5	1	1
18	3	3	0	56	1	0	0	0	0	1	0	0	0	0	2	0	0	1	2	0	2	0	1
19	3	3	0	56	1	0	0	0	0	1	0	0	0	0	4	0	0	1	2	0	3	0	1
20	3	3	0	56	1	0	0	0	0	1	0	0	0	0	5	0	0	1	4	0	6	1	1
21	3	3	0	68	1	0	0	0	0	0	0	0	0	0	4	0	0	0	3.6	0	3.5	0	1
22	3	3	0	68	1	0	0	0	0	0	0	0	0	0	2	0	0	1	2.49	0	3.36	1	1
23	3	3	0	68	1	0	0	0	0	0	0	0	0	0	1	0	0	0		0	2	0	1
24	2	2	1	63	1	0	0	0	0	0	0	0	0	0	5	0	0	0	2.05	0	2.62	1	1
25	2	2	1	63	1	0	0	0	0	0	0	0	0	0	5	0	0	0	3.6	0	3.85	1	1
26	2	2	0	84	1	1	0	0	0	0	0	0	0	0	4	0	0	0	4.2	0	6.3	0	1
27	2	2	0	84	1	1	0	0	0	0	0	0	0	0	4	0	0	0		0	4.9	0	1
28	2	2	0	80	1	0	0	1	0	0	0	0	0	0	4	0	0	0	5.6	0	5.8	1	1
29	2	2	0	80	1	0	0	1	0	0	0	0	0	0	1	0	0	0	1.5	0	2	0	1
30	3	3	0	64	1	0	0	0	0	0	1	0	0	0	4	0	0	0	1.8	0	2.4	0	1
31	3	3	0	64	1	0	0	0	0	0	1	0	0	0	2	0	0	0		0	3	0	1
32	2	2	0	53	0	0	0	0	0	0	1	1	0	0	5	0	0	0		0	25.9	0	1
33	2	2	0	53	0	0	0	0	0	0	1	1	0	0	5	0	0	0		0	8.3	0	1
34	2	2	0	76	1	1	0	0	0	0	0	0	0	0	1	0	0	1	2.5	0	2.8	0	1
35	2	2	0	76	1	1	0	0	0	0	0	0	0	0	4	0	0	1	3.5	0	6.57	1	1
36	2	2	1	34	0	0	0	0	0	0	0	0	0	0	5	0	0	0	2.2	0	3.4	0	1
37	2	2	1	34	0	0	0	0	0	0	0	0	0	0	1	0	0	0	3.6	0	3.9	0	1
38	2	2	0	55	0	0	0	0	0	0	0	0	0	0	2	0	0	0	3.2	0	4.7	1	1
39	3	3	0	57	1	0	0	0	0	0	0	0	0	0	4	0	0	1	3.5	0	2	1	1
40	2	2	0	59	1	0	0	0	0	0	0	0	0	0	4	0	1	0	2	0	3	0	1
41	4	3	0	58	0	0	0	0	0	0	0	0	0	0	3	0	1	0	2.1	0	1.8	0	1
42	4	3	0	58	0	0	0	0	0	0	0	0	0	0	4	0	0	0	4.2	0	6.5	0	1
43	4	3	0	58	0	0	0	0	0	0	0	0	0	0	4	0	0	1	4.2	0	5.6	1	1
44	2	2	0	74	0	0	0	1	0	0	0	0	0	0	3	0	1	1		0	3.5	0	1
45	2	2	0	74	0	0	0	1	0	0	0	0	0	0	4	0	0	1		0	5.5	1	1
46	2	2	0	60	1	0	0	0	0	0	0	0	1	0	2	0	0	0	1.2	0	1.4	0	1
47	2	2	0	60	1	0	0	0	0	0	0	0	1	0	4	0	0	0	2.2	0	2.8	0	1
48	2	2	0	70	1	1	0	0	0	1	0	0	0	0	5	0	1	0		0	1.9	0	1
49	2	2	0	70	1	1	0	0	0	1	0	0	0	0	5	0	0	0		0	18	0	1
50	2	2	1	58	0	0	0	0	0	0	0	0	0	0	1	0	0	0	3.1	0	2.6	0	1
51	2	2	1	58	0	0	0	0	0	0	0	0	0	0	1	0	0	0	3.9	0	3.6	0	1
52	2	2	0	49	0	0	0	0	0	0	0	0	0	0	1	0	0	0	1.2	0	2.1	0	1
53	2	2	0	49	0	0	0	0	0	0	0	0	0	0	1	0	0	0	1.8	0	3.1	0	1
54	2	2	0	35	0	0	0	0	0	0	0	0	0	0	1	0	0	0	1.6	0	2.2	0	1
55	2	2	1	61	0	0	0	0	0	0	0	0	0	0	1	0	0	0	3.8	0	6.4	1	1
56	2	2	1	61	0	0	0	0	0	0	0	0	0	0	1	0	0	0	3.8	0	5.3	0	1
57	2	2	0	64	1	0	0	0	0	1	0	0	0	0	1	0	0	0	1	0	1.4	0	1
58	2	2	0	64	1	0	0	0	0	1	0	0	0	0	4	0	0	0	1.8	0	2.9	0	1
59	2	2	0	78	1	0	0	1	1	1	0	0	0	0	1	0	0	0		0	3.1	0	1
60	2	2	0	79	1	0	0	0	0	1	0	0	0	0	4	0	0	0	4.1	0	5.8	0	1
61	2	2	0	79	1	0	0	0	0	1	0	0	0	0	1	0	0	0		0	1.2	0	1
62	2	2	1	45	1	0	0	0	0	0	0	0	0	0	1	0	0	0	3.62	0	4.19	0	1
63	2	2	1	45	1	0	0	0	0	0	0	0	0	0	1	0	0	0		0	1.72	0	1
64	2	2	1	56	1	0	0	0	0	0	0	0	1	1	2	0	0	0	0.2	0	0.3	0	1
65	2	2	1	46	0	0	0	0	0	0	0	0	0	0	4	0	0	0	2.1	0	3.6	0	1
66	2	2	1	46	0	0	0	0	0	0	0	0	0	0	4	0	0	0		0	1.6	0	1
67	2	2	0	52	0	0	0	0	0	0	0	0	0	0	1	0	0	0	2.08	0	2.1	0	1
68	2	2	0	52	0	0	0	0	0	0	0	0	0	0	1	0	0	0	2.76	0	3.7	1	1
69	2	2	0	76	1	1	0	0	0	0	0	0	0	0	3	0	1	0	2	0	2	0	1
70	2	2	0	76	1	1	0	0	0	0	0	0	0	0	2	0	0	1	6.5	0	6.4	1	1
71	2	2	0	55	0	0	0	0	0	0	0	0	0	0	4	0	0	0	2	0	3.5	0	1
72	2	2	0	70	1	1	0	1	0	1	0	0	1	0	5	0	0	0	2.5	0	3	0	1
73	2	2	0	70	1	1	0	1	0	1	0	0	1	0	4	0	0	1	5	0	5.2	0	1
74		2	0	68	0	0		0	0			0	0	0	2		0	0		1	5	1	1
75		2	1	65	0	0		0	0			0	0	0	1		0	1		1	3.6	0	1
76		2	0	66	0	1		0	0			0	0	0	1		0	0		0	3.5	0	1
77		2	0	52	1	0		0	0			0	0	0	1		0	0		1	2.4	0	1
78		2	1	52	1	0		0	0			0	0	0	5		0	0		1	5	0	1
