# Supplementary material for: Development and External Validation of a Dynamic Nomogram With Potential for Risk Assessment of Ruptured Multiple Intracranial Aneurysms
Source: Front Neurol. 2022 Feb 8;13:797709. doi: 10.3389/fneur.2022.797709 (PMC8861520; doi:10.3389/fneur.2022.797709)
Supplement: Supplementary file 3 [file Data_Sheet_1.CSV]

Xuhao	Number	No	Gender	Age	HYP	Diabetes	HLP	CHD	AF	AIS	ICH	Stroke	SAH	Smoking	Drinking	Location	PC	Bifurcation_location	Shape	Neck	Neck_width	Size	Rupture
6	3	3	1	55	0	0	0	0	0	0	0	0	0	1	0	1	0	0	0	2.7	1	5.24	0
43	2	2	0	59	1	0	0	0	0	0	1	1	0	0	0	1	0	0	0	4.4	0	4.6	0
46	3	3	0	52	0	0	0	0	0	0	0	0	0	0	0	1	0	0	0	8.8	0	17.8	0
48	2	2	1	63	1	0	0	0	0	0	0	0	0	0	0	1	0	0	0	4	0	4.5	0
50	3	3	0	48	1	0	0	0	0	0	0	0	0	0	0	1	0	0	0	1.5	0	1.9	0
64	3	3	0	42	1	0	0	0	0	0	0	0	0	0	0	1	0	0	0	2.2	0	2.6	0
64	3	3	0	42	1	0	0	0	0	0	0	0	0	0	0	1	0	0	0	2	0	2.1	0
71	3	3	0	56	1	0	0	0	0	0	0	0	0	0	0	1	0	0	0	6.3	0	8.2	0
71	3	3	0	56	1	0	0	0	0	0	0	0	0	0	0	1	0	0	0	3.1	0	4.3	0
71	3	3	0	56	1	0	0	0	0	0	0	0	0	0	0	1	0	0	0	9.5	0	26.6	0
74	3	3	0	70	1	0	0	1	0	0	0	0	0	0	0	1	0	0	0	2	0	2.6	0
74	3	3	0	70	1	0	0	1	0	0	0	0	0	0	0	1	0	0	1	10.2	0	17.9	0
74	3	3	0	70	1	0	0	1	0	0	0	0	0	0	0	1	0	0	1	3.6	0	6.1	0
77	2	2	1	66	0	0	0	0	0	0	0	0	0	0	0	1	0	0	0	2.9	0	2.5	0
77	2	2	1	66	0	0	0	0	0	0	0	0	0	0	0	1	0	0	0	4.6	0	5	0
82	3	3	0	61	1	0	0	0	0	0	0	0	0	0	0	1	0	0	0	1.8	0	1.8	0
83	2	2	1	59	1	0	0	0	0	0	0	0	0	0	0	1	0	0	0	4.2	0	5.9	1
89	2	2	1	57	0	0	0	0	0	1	0	1	0	0	0	1	0	0	0	2.5	0	3.7	0
129	3	3	1	66	1	0	0	0	0	0	0	0	0	1	0	1	0	0	0	2.8	0	2.7	0
143	2	2	1	57	0	0	0	0	0	1	0	1	0	0	0	1	0	0	0	2.5	0	3.7	0
151	4	3	0	75	1	0	0	0	0	0	1	1	0	0	0	1	0	0	0	2.5	0	3.6	0
159	2	2	1	55	0	0	0	0	0	0	0	0	0	1	1	1	0	0	0	2.1	0	2.4	0
179	2	2	1	53	0	0	0	0	0	0	0	0	0	0	0	1	0	0	0	7.2	0	14.2	0
198	3	3	0	44	1	0	0	0	0	0	1	1	0	0	0	1	0	0	0	3.9	0	5.1	0
201	2	2	1	60	1	0	0	0	0	0	0	0	0	0	0	1	0	0	0	2.9	0	3.2	0
201	2	2	1	60	1	0	0	0	0	0	0	0	0	0	0	1	0	0	0	3.6	0	6	0
220	2	2	1	53	0	0	0	0	0	0	0	0	0	1	1	1	0	0	0	6.1	0	11	0
229	2	2	1	60	1	0	0	0	0	0	0	0	0	0	0	1	0	0	1	2.3	1	2	0
230	2	2	0	81	1	0	0	0	0	0	1	1	1	0	0	1	0	0	1	3.1	0	7.4	0
241	3	3	0	61	1	0	0	1	0	0	0	0	0	0	0	1	0	0	0	2	0	2.2	0
241	3	3	0	61	1	0	0	1	0	0	0	0	0	0	0	1	0	0	0	1.8	0	2	0
243	2	2	0	47	0	0	0	0	0	0	0	0	0	0	0	1	0	0	1	1.9	0	2.4	0
265	4	3	1	61	0	0	0	0	0	0	0	0	0	1	0	1	0	0	0	2.3	0	3.9	0
271	2	2	1	48	0	0	0	0	0	0	0	0	0	0	0	1	0	0	0	3.7	0	4.7	0
279	2	2	0	54	1	0	0	0	0	0	0	0	0	0	0	1	0	0	1	4.8	0	7.9	0
279	2	2	0	54	1	0	0	0	0	0	0	0	0	0	0	1	0	0	1	3.2	0	4.7	0
286	2	2	0	65	0	1	0	0	0	0	0	0	0	0	0	1	0	0	0	5.7	0	5.4	0
294	2	2	1	71	1	0	0	0	0	0	0	0	0	0	0	1	0	0	0	2.5	0	1.1	0
294	2	2	1	71	1	0	0	0	0	0	0	0	0	0	0	1	0	0	0	3.7	0	5.6	0
302	4	3	0	62	1	0	0	0	0	0	0	0	0	0	0	1	0	0	1	2.6	1	2.7	0
302	4	3	0	62	1	0	0	0	0	0	0	0	0	0	0	1	0	0	1	2	1	2.2	0
302	4	3	0	62	1	0	0	0	0	0	0	0	0	0	0	1	0	0	1	4.6	0	5.9	0
312	3	3	0	60	0	0	0	0	0	0	0	0	0	0	0	1	0	0	0	2.4	1	3.1	0
317	2	2	0	66	1	1	0	0	0	1	0	1	0	0	0	1	0	0	0	1.7	0	2.6	1
323	3	3	0	50	1	0	0	0	0	0	0	0	0	0	0	1	0	0	0	3.6	1	5.4	0
323	3	3	0	50	1	0	0	0	0	0	0	0	0	0	0	1	0	0	0	4.5	1	5.9	0
332	2	2	1	48	0	0	0	0	0	0	0	0	0	0	0	1	0	0	0	1.7	1	2.7	0
347	3	3	0	56	1	0	0	0	0	0	0	0	0	0	0	1	0	0	0	0.9	1	2.3	1
362	3	3	1	56	1	0	0	0	0	0	0	0	0	1	0	1	0	0	0	2.8	0	3.2	0
372	3	3	0	50	0	0	0	0	0	0	0	0	0	1	0	1	0	0	1	3	0	2.7	0
392	2	2	0	52	1	0	0	0	0	0	0	0	0	0	0	1	0	0	0	4.5	0	7.6	0
416	2	2	0	55	1	0	0	0	0	0	0	0	0	0	0	1	0	0	1	3.2	0	3.13	0
416	2	2	0	55	1	0	0	0	0	0	0	0	0	0	0	1	0	0	1	3.2	0	3.4	0
431	2	2	0	53	1	0	0	0	0	0	0	0	0	0	0	1	0	0	0	7.2	0	14	0
440	2	2	1	65	0	0	0	0	0	0	0	0	0	1	0	1	0	0	0	2.1	1	1.5	0
445	3	3	0	60	1	0	0	0	0	0	0	0	0	0	0	1	0	0	0	3.7	0	5.2	0
446	3	3	0	61	1	0	0	0	0	0	0	0	0	0	0	1	0	0	0	2.7	0	3.5	0
446	3	3	0	61	1	0	0	0	0	0	0	0	0	0	0	1	0	0	0	2.1	0	2.9	0
452	2	2	0	54	1	0	0	0	0	0	0	0	0	0	0	1	0	0	0	4.4	0	6.9	0
454	2	2	1	44	0	0	0	0	0	0	0	0	0	0	0	1	0	0	0	2.2	1	3.2	0
471	3	3	1	70	0	0	0	0	0	0	0	0	0	0	0	1	0	0	0	2.2	0	1.5	0
479	3	3	1	49	1	0	0	0	0	0	0	0	0	0	0	1	0	0	0	3.1	0	2.65	1
485	2	2	0	59	0	0	0	0	0	0	0	0	0	0	0	1	0	0	0	4.5	0	9.48	0
497	2	2	1	48	1	0	0	0	0	0	0	0	0	0	0	1	0	0	1	3.1	0	3.8	0
497	2	2	1	48	1	0	0	0	0	0	0	0	0	0	0	1	0	0	1	3.6	0	4.6	0
514	5	4	0	58	1	0	0	0	0	0	0	0	0	0	0	1	0	0	0	4.3	0	5.6	0
524	2	2	0	64	0	0	0	0	0	0	0	0	0	0	0	1	0	0	0	4.7	0	4.9	0
529	3	3	0	70	1	0	0	0	0	0	1	1	0	1	0	1	0	0	0	1.5	1	3.1	0
529	3	3	0	70	1	0	0	0	0	0	1	1	0	1	0	1	0	0	0	2.6	0	2.6	0
565	4	3	0	47	1	1	0	0	0	1	0	1	0	0	0	1	0	0	1	8.2	0	4.2	0
569	4	3	0	45	0	0	0	0	0	0	0	0	0	0	0	1	0	0	0	4.6	0	6.3	0
569	4	3	0	45	0	0	0	0	0	0	0	0	0	0	0	1	0	0	0	4.5	0	5.5	0
569	4	3	0	45	0	0	0	0	0	0	0	0	0	0	0	1	0	0	0	2.8	0	3.6	0
569	4	3	0	45	0	0	0	0	0	0	0	0	0	0	0	1	0	0	0	2.2	0	2.9	0
572	2	2	0	77	1	0	0	0	0	0	0	0	0	0	0	1	0	0	1	3.4	0	6.6	0
572	2	2	0	77	1	0	0	0	0	0	0	0	0	0	0	1	0	0	1	2.9	0	5.4	0
583	2	2	0	72	0	0	0	0	0	0	0	0	0	1	0	1	0	0	0	2.7	0	2.2	0
583	2	2	0	72	0	0	0	0	0	0	0	0	0	1	0	1	0	0	1	3.5	0	5.4	0
590	2	2	1	52	1	0	0	0	0	0	0	0	0	1	1	1	0	0	0	3.9	0	3.1	0
611	5	4	1	54	1	0	0	0	0	0	0	0	0	0	0	1	0	0	0	4	0	4	0
631	2	2	0	58	1	0	0	0	0	0	0	0	0	0	0	1	0	0	0	4.6	0	9.1	0
636	2	2	0	50	0	0	0	0	0	0	0	0	0	0	0	1	0	0	0	2.5	0	2.6	1
637	3	3	1	79	1	0	0	1	0	1	0	1	0	0	0	1	0	0	1	2.2	0	2.2	0
654	3	3	1	60	0	0	0	0	0	0	0	0	0	1	1	1	0	0	0	2	1	4.7	0
654	3	3	1	60	0	0	0	0	0	0	0	0	0	1	1	1	0	0	0	2.7	1	2.7	0
710	2	2	0	51	0	0	0	0	0	0	0	0	0	0	0	1	0	0	0	1.3	1	1.6	0
712	2	2	0	59	0	0	0	0	0	0	0	0	0	0	0	1	0	0	0	1.5	1	2	0
722	2	2	0	53	1	0	0	0	0	0	0	0	0	0	0	1	0	0	0	2.8	1	3.2	0
722	2	2	0	53	1	0	0	0	0	0	0	0	0	0	0	1	0	0	1	3.8	1	5.6	0
723	2	2	0	54	1	0	0	0	0	0	0	0	0	0	0	1	0	0	0	1.2	1	1.4	0
725	2	2	0	59	0	0	1	0	0	0	0	0	0	0	0	1	0	0	0	3.7	1	3	0
733	2	2	0	58	1	0	0	0	0	0	0	0	0	0	0	1	0	0	1	3.8	1	3.6	0
733	2	2	0	58	1	0	0	0	0	0	0	0	0	0	0	1	0	0	1	4.3	0	3.9	0
739	3	3	1	56	1	0	0	1	0	1	0	1	0	1	0	1	0	0	0	2.5	1	2.6	0
745	2	2	1	60	0	0	0	0	0	0	0	0	0	0	0	1	0	0	0	2.1	1	2.8	0
745	2	2	1	60	0	0	0	0	0	0	0	0	0	0	0	1	0	0	0	11.4	0	18.7	0
756	3	3	0	41	0	0	0	0	0	0	0	0	0	0	0	1	0	0	0	1.2	1	1.5	0
761	5	4	0	36	0	0	0	0	0	0	0	0	0	0	0	1	0	0	0	3.6	1	4.5	0
761	5	4	0	36	0	0	0	0	0	0	0	0	0	0	0	1	0	0	0	2	1	2.5	0
771	5	4	0	64	1	0	0	0	0	0	0	0	0	0	0	1	0	0	0	3.8	1	4.48	0
776	2	2	1	54	1	0	0	0	0	0	0	0	0	0	0	1	0	0	0	2.9	1	2.9	1
785	3	3	0	70	1	0	0	0	0	0	1	1	0	1	0	1	0	0	0	1.5	1	3.1	0
785	3	3	0	70	1	0	0	0	0	0	1	1	0	1	0	1	0	0	0	2.6	0	2.6	0
797	2	2	0	51	1	1	0	0	0	0	0	0	0	0	0	1	0	0	0	2	0	2	0
797	2	2	0	51	1	1	0	0	0	0	0	0	0	0	0	1	0	0	0	2	0	2	0
798	2	2	0	48	1	0	1	0	0	0	0	0	0	0	0	1	0	0	0	1.9	0	1.9	0
808	3	3	0	49	0	0	0	0	0	0	0	0	0	0	0	1	0	0	0	4.2	0	4.2	0
808	3	3	0	49	0	0	0	0	0	0	0	0	0	0	0	1	0	0	0	6.2	0	9.8	0
836	2	2	0	64	1	0	0	0	0	0	0	0	0	0	0	1	0	0	1	1.6	1	3.7	0
837	3	3	0	57	0	0	0	0	0	0	0	0	0	0	0	1	0	0	0	2.4	0	3.1	0
839	2	2	1	48	1	0	0	0	0	0	0	0	0	1	1	1	0	0	1	5.5	0	14.2	0
844	2	2	0	64	1	0	0	0	0	0	0	0	0	0	0	1	0	0	0	4.5	0	5.5	0
846	2	2	1	76	1	0	0	0	0	1	0	1	0	0	0	1	0	0	0	2.6	0	3.2	0
854	2	2	0	62	0	0	0	0	0	0	0	0	0	0	0	1	0	0	1	8.2	0	12.4	0
854	2	2	0	62	0	0	0	0	0	0	0	0	0	0	0	1	0	0	1	2.2	0	2.9	0
855	3	3	0	49	0	0	0	0	0	0	0	0	0	0	0	1	0	0	0	4	0	4	0
855	3	3	0	49	0	0	0	0	0	0	0	0	0	0	0	1	0	0	0	4.2	0	4.2	0
876	2	2	1	75	1	1	0	0	0	0	0	0	0	0	0	1	0	0	1	2	0	3.4	0
893	2	2	0	50	1	0	0	0	0	0	0	0	0	0	0	1	0	0	0	2	0	1.9	0
893	2	2	0	50	1	0	0	0	0	0	0	0	0	0	0	1	0	0	1	7	0	7.4	1
906	2	2	1	56	0	0	1	1	0	0	0	0	0	1	0	1	0	0	1	5.8	0	7.7	0
54	4	3	0	61	1	0	0	0	0	0	0	0	0	0	0	2	0	0	0	1	0	1.8	0
67	2	2	1	46	1	0	0	0	0	0	0	0	0	1	1	2	0	0	0	1.4	0	2.6	0
67	2	2	1	46	1	0	0	0	0	0	0	0	0	1	1	2	0	0	1	3.4	0	6.5	1
109	2	2	0	64	1	0	0	0	0	0	0	0	0	0	0	2	0	0	1	1.4	0	2.4	0
109	2	2	0	64	1	0	0	0	0	0	0	0	0	0	0	2	0	0	1	1.4	0	2.4	0
115	2	2	0	62	1	0	0	0	0	0	0	0	0	0	0	2	0	0	1	3.6	0	6	1
150	2	2	0	65	1	0	0	1	0	1	0	1	0	0	0	2	0	0	0	2.2	1	3	0
151	4	3	0	75	1	0	0	0	0	0	1	1	0	0	0	2	0	0	0	2.5	0	1.3	0
167	2	2	0	64	1	1	0	0	0	0	0	0	0	0	0	2	0	0	0	1.8	0	3.8	0
175	2	2	1	61	1	0	0	0	0	0	0	0	0	1	0	2	0	0	0	1.9	0	2	0
219	3	3	0	52	1	0	0	0	0	0	0	0	0	0	0	2	0	0	0	2.6	0	2.6	0
312	3	3	0	60	0	0	0	0	0	0	0	0	0	0	0	2	0	0	0	1.7	1	1.7	0
312	3	3	0	60	0	0	0	0	0	0	0	0	0	0	0	2	0	0	0	2	0	3	1
314	5	4	1	65	1	1	0	0	0	0	0	0	0	1	0	2	0	0	0	3.8	0	2	0
397	3	3	0	65	0	0	0	0	0	0	0	0	0	0	0	2	0	0	1	6.7	0	6.6	0
445	3	3	0	60	1	0	0	0	0	0	0	0	0	0	0	2	0	0	1	3.2	0	4.6	1
484	2	2	0	56	1	0	0	0	0	0	0	0	0	1	0	2	0	0	1	3.6	0	4	1
515	4	3	1	70	0	0	0	0	0	0	0	0	0	0	0	2	0	0	0	2.1	0	2.3	0
518	2	2	0	59	1	0	0	0	0	0	0	0	0	0	0	2	0	0	0	2.5	1	9.1	0
544	4	3	0	70	1	0	0	0	0	0	0	0	0	0	0	2	0	0	0	2	0	1.6	0
582	2	2	0	47	1	0	0	0	0	0	0	0	0	0	0	2	0	0	0	1.2	1	2.6	0
598	2	2	1	52	1	1	0	1	0	1	0	1	0	1	0	2	0	0	0	2.3	0	3.2	0
607	3	3	0	67	1	0	0	0	0	0	0	0	0	0	0	2	0	0	0	2.9	0	2.9	0
638	2	2	0	56	1	0	0	0	0	0	0	0	0	0	0	2	0	0	0	4	0	4	0
678	2	2	0	67	0	0	0	0	0	0	0	0	0	0	0	2	0	0	0	1.2	1	1.3	0
714	3	3	0	45	1	0	0	0	0	0	0	0	0	0	1	2	0	0	0	2.3	1	2.5	1
739	3	3	1	56	1	0	0	1	0	1	0	1	0	1	0	2	0	0	0	2.1	1	2.7	0
771	5	4	0	64	1	0	0	0	0	0	0	0	0	0	0	2	0	0	0	1.6	1	2.68	0
778	3	3	0	66	0	0	0	0	0	0	0	0	0	0	0	2	0	0	0	1.2	1	2.64	0
790	2	2	1	61	1	0	1	0	0	0	0	0	0	0	0	2	0	0	0	1.9	0	3.1	1
849	2	2	0	48	0	0	0	1	0	0	0	0	0	0	0	2	0	1	0	0.9	0	1.5	0
877	3	3	0	50	1	1	0	0	0	0	0	0	0	0	0	2	0	0	0	3	0	2.7	0
883	2	2	0	63	1	0	0	0	0	0	0	0	0	0	0	2	0	1	0	2	0	3.5	1
24	2	2	0	73	1	0	0	1	0	1	0	1	0	0	0	2	0	0	0	4.2	0	8.7	1
30	3	3	0	76	0	0	0	0	0	0	0	0	0	0	0	2	0	0	1	2.7	0	3.7	1
48	2	2	1	63	1	0	0	0	0	0	0	0	0	0	0	2	0	0	1	2.3	0	2.3	0
109	2	2	0	64	1	0	0	0	0	0	0	0	0	0	0	2	0	0	1	2	0	3.9	1
109	2	2	0	64	1	0	0	0	0	0	0	0	0	0	0	2	0	0	1	2	0	3.9	1
114	2	2	0	50	1	0	0	1	0	0	1	1	0	0	0	2	0	0	1	3	0	4.4	1
115	2	2	0	62	1	0	0	0	0	0	0	0	0	0	0	2	0	0	0	2	1	1.7	0
147	3	3	0	75	0	0	0	0	0	0	0	0	0	0	0	2	0	0	0	1.7	1	3.74	0
150	2	2	0	65	1	0	0	1	0	1	0	1	0	0	0	2	0	0	0	1.8	1	3.8	1
151	4	3	0	75	1	0	0	0	0	0	1	1	0	0	0	2	0	0	1	3.3	1	6	1
155	2	2	0	63	1	0	0	0	0	0	1	1	1	0	0	2	0	0	0	1.3	1	11.7	0
177	2	2	0	50	1	0	0	0	0	0	0	0	0	0	0	2	0	0	1	4.2	0	5.5	1
192	2	2	0	63	0	0	0	0	0	0	0	0	0	0	0	2	0	0	0	2.3	0	2.5	1
192	2	2	0	63	0	0	0	0	0	0	0	0	0	0	0	2	0	0	1	2.5	1	4.7	1
194	2	2	1	53	0	0	0	0	0	0	0	0	0	0	0	2	0	0	1	4.5	0	7.3	1
194	2	2	1	53	0	0	0	0	0	0	0	0	0	0	0	2	0	0	1	3	0	4.6	1
198	3	3	0	44	1	0	0	0	0	0	1	1	0	0	0	2	0	0	0	2.2	0	2	0
207	2	2	1	69	1	0	0	0	0	0	0	0	0	0	0	2	0	0	1	4.5	0	7.1	0
220	2	2	1	53	0	0	0	0	0	0	0	0	0	1	1	2	0	0	0	2.9	1	3.4	1
249	2	2	0	66	1	0	0	0	0	0	0	0	0	0	0	2	0	0	0	2.8	1	4.5	1
261	2	2	1	41	0	0	0	0	0	0	0	0	0	0	0	2	0	0	1	2.5	0	2.9	0
273	2	2	0	59	1	0	0	0	0	0	1	1	1	0	0	2	0	0	1	4.1	0	6.8	1
314	5	4	1	65	1	1	0	0	0	0	0	0	0	1	0	2	0	0	1	3.8	0	3.6	1
323	3	3	0	60	1	0	0	0	0	0	0	0	0	0	0	2	0	0	1	2.1	0	2.8	1
330	2	2	0	55	1	0	0	0	0	0	0	0	0	0	0	2	0	0	1	2.5	1	5.1	1
332	2	2	1	48	0	0	0	0	0	0	0	0	0	0	0	2	0	0	0	1.9	1	3.6	1
362	3	3	1	56	1	0	0	0	0	0	0	0	0	1	0	2	0	0	0	4.7	0	5.2	1
363	2	2	1	60	0	0	0	0	0	0	0	0	0	1	0	2	0	0	0	2.4	1	3.1	0
425	2	2	0	60	1	0	0	0	0	0	0	0	0	0	0	2	0	0	1	3.6	0	4.2	0
438	2	2	0	63	0	0	0	0	0	0	0	0	0	0	0	2	0	0	1	2.1	1	3.5	1
461	2	2	0	64	1	0	0	1	0	0	0	0	0	0	0	2	0	0	1	2	1	4	1
470	3	3	0	66	1	0	0	1	0	0	0	0	0	0	0	2	0	0	0	1.9	0	2.08	0
484	2	2	0	56	1	0	0	0	0	0	0	0	0	1	0	2	0	0	0	3.6	0	4.3	1
495	2	2	0	72	1	0	0	0	0	0	0	0	0	0	0	2	0	0	0	4.3	0	6	1
514	5	4	0	58	1	0	0	0	0	0	0	0	0	0	0	2	0	0	0	3.7	0	5.3	0
515	4	3	1	70	0	0	0	0	0	0	0	0	0	0	0	2	0	0	1	4	0	5.9	1
517	3	3	0	77	1	0	0	0	0	0	0	0	0	0	0	2	0	0	1	3.4	0	6.27	1
538	2	2	0	67	0	0	0	0	0	0	0	0	0	0	0	2	0	0	1	3.1	0	8	1
561	2	2	0	70	1	1	0	0	0	1	0	1	0	0	0	2	0	0	1	2.3	0	3.4	0
565	4	3	0	47	1	1	0	0	0	1	0	1	0	0	0	2	0	0	0	3.4	1	2.3	0
565	4	3	0	47	1	1	0	0	0	1	0	1	0	0	0	2	0	0	0	3.5	0	4.1	0
599	2	2	1	63	1	0	0	0	0	0	0	0	0	1	0	2	0	0	1	1	1	3.6	1
611	5	4	1	54	1	0	0	0	0	0	0	0	0	0	0	2	0	0	1	1.4	1	4.9	1
611	5	4	1	54	1	0	0	0	0	0	0	0	0	0	0	2	0	0	1	4.9	0	7.8	1
631	2	2	0	58	1	0	0	0	0	0	0	0	0	0	0	2	0	0	0	2.8	0	1.9	0
637	3	3	1	79	1	0	0	1	0	1	0	1	0	0	0	2	0	0	1	1.3	1	2.8	1
656	3	3	0	46	1	0	0	0	0	0	0	0	0	0	0	2	0	0	1	2.1	1	8.5	1
679	2	2	0	67	0	0	0	0	0	0	0	0	0	0	0	2	0	0	1	3.3	1	3.3	1
688	2	2	0	64	1	0	0	0	0	0	0	0	0	0	0	2	0	0	1	2.7	1	7.6	1
743	3	3	1	62	0	0	0	0	0	0	0	0	0	0	0	2	0	0	1	3.1	1	4.7	0
746	2	2	0	62	1	0	0	0	0	0	0	0	0	0	0	2	0	0	0	2.1	1	3.1	0
757	2	2	0	68	0	0	0	1	0	0	0	0	0	0	0	2	0	0	0	2.1	1	2.5	0
794	2	2	0	63	0	0	0	0	0	0	0	0	0	0	0	2	0	0	0	2.6	0	4	1
798	2	2	0	48	1	0	1	0	0	0	0	0	0	0	0	2	0	0	1	2.8	0	8.1	1
849	2	2	0	48	0	0	0	1	0	0	0	0	0	0	0	2	0	0	1	3.9	0	4.7	1
850	3	3	0	63	1	0	0	0	0	0	0	0	0	0	0	2	0	0	0	1.9	1	2.8	0
876	2	2	1	75	1	1	0	0	0	0	0	0	0	0	0	2	0	0	1	4.4	0	4.9	0
6	3	3	1	55	0	0	0	0	0	0	0	0	0	1	0	3	0	0	0	0.8	1	2.18	0
6	3	3	1	55	0	0	0	0	0	0	0	0	0	1	0	3	0	0	0	1.7	0	2.89	0
23	2	2	0	53	1	0	0	0	0	0	0	0	0	0	0	3	0	0	1	2.7	0	3.8	0
35	2	2	0	42	0	0	0	0	0	0	1	1	0	0	0	3	0	0	1	8	0	8	1
35	2	2	0	42	0	0	0	0	0	0	1	1	0	0	0	3	0	0	1	4.7	0	4.7	0
50	3	3	0	48	1	0	0	0	0	0	0	0	0	0	0	3	0	0	0	1.4	1	3.9	0
54	4	3	0	61	1	0	0	0	0	0	0	0	0	0	0	3	0	1	0	7.5	0	10.7	0
82	3	3	0	61	1	0	0	0	0	0	0	0	0	0	0	3	0	1	0	2.2	0	2.2	0
87	2	2	0	58	1	0	0	0	0	0	0	0	0	0	0	3	0	1	1	4.3	0	3.1	0
124	2	2	1	47	0	0	0	0	0	0	0	0	0	1	0	3	0	1	0	1.9	1	2.1	0
126	2	2	0	63	1	0	0	0	0	0	1	1	0	0	0	3	0	1	0	2.4	0	3.8	0
130	2	2	0	68	0	0	0	0	0	0	0	0	0	0	0	3	0	1	0	2.6	1	3.2	0
137	2	2	1	54	1	0	0	0	0	0	0	0	0	0	0	3	0	1	0	3.1	0	3.5	1
137	2	2	1	54	1	0	0	0	0	0	0	0	0	0	0	3	0	1	0	3	0	3.3	0
140	2	2	1	68	1	1	0	0	0	1	0	1	0	1	1	3	0	1	0	3.3	0	3.6	0
147	3	3	0	75	0	0	0	0	0	0	0	0	0	0	0	3	0	1	1	4.8	0	7.08	1
156	2	2	1	37	0	0	0	0	0	1	0	1	0	1	1	3	0	0	0	3.2	1	4.89	0
177	2	2	0	50	1	0	0	0	0	0	0	0	0	0	0	3	0	0	1	2.2	0	1.2	0
242	3	3	0	61	1	0	0	0	0	0	0	0	0	0	0	3	0	0	1	2.1	0	1.8	0
254	2	2	0	71	0	0	0	0	0	0	0	0	0	0	0	3	0	0	0	2.4	1	2.2	0
265	4	3	1	61	0	0	0	0	0	0	0	0	0	1	0	3	0	1	0	5.2	0	8.6	1
265	4	3	1	61	0	0	0	0	0	0	0	0	0	1	0	3	0	1	0	2.7	0	2.7	0
273	2	2	0	59	1	0	0	0	0	0	1	1	1	0	0	3	0	0	1	4.5	1	6.7	0
284	2	2	0	69	1	0	0	0	0	0	1	1	1	0	0	3	0	1	0	3.8	0	3.7	0
285	2	2	0	67	1	0	0	0	0	0	0	0	0	0	0	3	0	1	0	3.2	0	3.8	0
287	4	3	0	50	1	0	0	0	0	0	0	0	0	0	0	3	0	0	1	3.2	0	6.3	0
314	5	4	1	65	1	1	0	0	0	0	0	0	0	1	0	3	0	1	0	1.2	0	2	0
314	5	4	1	65	1	1	0	0	0	0	0	0	0	1	0	3	0	0	0	1.8	0	1.8	0
335	2	2	0	54	0	0	0	0	0	0	0	0	0	1	0	3	0	1	1	3.8	0	4.5	0
341	2	2	0	60	0	0	0	0	0	0	0	0	0	0	0	3	0	1	1	3.8	0	4.1	0
363	2	2	1	60	0	0	0	0	0	0	0	0	0	1	0	3	0	0	1	4.3	0	8.05	1
372	3	3	0	50	0	0	0	0	0	0	0	0	0	1	0	3	0	0	1	3.1	0	5.5	1
373	2	2	0	59	1	0	0	0	0	0	1	1	0	0	0	3	0	1	0	3.4	0	6.4	1
397	3	3	0	65	0	0	0	0	0	0	0	0	0	0	0	3	0	0	0	5.3	0	5	0
425	2	2	0	60	1	0	0	0	0	0	0	0	0	0	0	3	0	0	0	2.5	0	2.7	0
427	2	2	0	67	1	0	0	0	0	0	0	0	0	0	0	3	0	1	0	3.3	0	4.27	1
427	2	2	0	67	1	0	0	0	0	0	0	0	0	0	0	3	0	0	1	3.5	0	7.66	0
445	3	3	0	60	1	0	0	0	0	0	0	0	0	0	0	3	0	0	1	3.7	1	5.5	1
461	2	2	0	64	1	0	0	1	0	0	0	0	0	0	0	3	0	1	0	4	0	5.8	0
470	3	3	0	66	1	0	0	1	0	0	0	0	0	0	0	3	0	1	0	3.4	0	3.29	0
471	3	3	1	70	0	0	0	0	0	0	0	0	0	0	0	3	0	1	0	4.5	0	6	0
477	2	2	0	61	0	0	0	0	0	0	0	0	0	0	0	3	0	1	0	3.3	0	4.7	1
477	2	2	0	61	0	0	0	0	0	0	0	0	0	0	0	3	0	1	0	3.4	0	3.7	0
509	2	2	0	79	1	0	0	0	0	0	0	0	0	0	0	3	0	0	0	3.1	0	2.9	0
514	5	4	0	58	1	0	0	0	0	0	0	0	0	0	0	3	0	1	0	3.4	0	3.6	1
515	4	3	1	70	0	0	0	0	0	0	0	0	0	0	0	3	0	1	1	4.7	0	6	0
517	3	3	0	77	1	0	0	0	0	0	0	0	0	0	0	3	0	0	0	2.8	0	2.1	0
538	2	2	0	67	0	0	0	0	0	0	0	0	0	0	0	3	0	1	0	2.2	1	5	0
547	2	2	0	53	1	0	0	0	0	0	0	0	0	0	0	3	0	1	0	2.8	0	2.8	0
548	2	2	0	64	0	0	0	0	0	0	0	0	0	0	0	3	0	0	0	2.1	0	4	0
549	2	2	1	61	1	0	0	0	0	1	0	1	0	1	1	3	0	0	0	4.4	0	4.4	0
553	3	3	0	65	1	0	0	0	0	0	0	0	0	0	0	3	0	1	0	3.4	0	6.3	0
582	2	2	0	47	1	0	0	0	0	0	0	0	0	0	0	3	0	0	0	1.6	1	2.6	1
588	3	3	0	63	1	0	0	0	0	0	0	0	0	0	0	3	0	0	0	4.3	0	4.3	0
588	3	3	0	63	1	0	0	0	0	0	0	0	0	0	0	3	0	0	0	2.3	0	2.3	0
598	2	2	1	52	1	1	0	1	0	1	0	1	0	1	0	3	0	0	0	2.4	0	1.7	0
599	2	2	1	63	1	0	0	0	0	0	0	0	0	1	0	3	0	0	0	2.7	0	2.7	0
600	2	2	0	47	1	0	0	0	0	0	0	0	0	0	0	3	0	0	0	2	0	3	1
607	3	3	0	67	1	0	0	0	0	0	0	0	0	0	0	3	0	1	0	2.9	0	1.5	0
627	2	2	1	70	1	1	0	1	0	1	0	1	0	1	1	3	0	0	0	2.9	0	2.9	0
627	2	2	1	70	1	1	0	1	0	1	0	1	0	1	1	3	0	0	0	2.8	0	2.8	0
638	2	2	0	56	1	0	0	0	0	0	0	0	0	0	0	3	0	0	0	3.5	0	3.5	0
640	2	2	1	72	1	0	1	0	0	1	0	1	0	0	0	3	0	1	0	4.3	0	4.3	0
655	3	3	0	71	1	0	0	1	1	0	0	0	0	0	0	3	0	0	0	3.1	1	3.4	0
655	3	3	0	71	1	0	0	1	1	0	0	0	0	0	0	3	0	1	0	3.3	1	4.1	1
655	3	3	0	71	1	0	0	1	1	0	0	0	0	0	0	3	0	1	0	7.2	0	7.2	0
656	3	3	0	46	1	0	0	0	0	0	0	0	0	0	0	3	0	1	0	2.6	1	3.2	0
679	2	2	0	67	0	0	0	0	0	0	0	0	0	0	0	3	0	1	1	2.1	1	2.4	1
685	3	3	0	55	0	0	0	0	0	0	0	0	0	0	0	3	0	0	0	2	1	2	0
706	3	3	0	69	1	1	1	0	0	1	0	1	0	0	0	3	0	0	0	1.2	1	1.2	0
714	3	3	0	45	1	0	0	0	0	0	0	0	0	0	1	3	0	0	1	1.5	1	2	1
714	3	3	0	45	1	0	0	0	0	0	0	0	0	0	1	3	0	0	1	2.2	1	2.2	1
725	2	2	0	59	0	0	1	0	0	0	0	0	0	0	0	3	0	1	0	6	0	7.4	0
726	2	2	0	70	1	0	0	0	0	0	0	0	0	0	0	3	0	1	0	4.2	0	4.3	0
726	2	2	0	70	1	0	0	0	0	0	0	0	0	0	0	3	0	0	1	7.2	0	10.9	0
743	3	3	1	62	0	0	0	0	0	0	0	0	0	0	0	3	0	0	0	1.7	1	2.3	0
743	3	3	1	62	0	0	0	0	0	0	0	0	0	0	0	3	0	1	1	7.3	0	7.3	0
756	3	3	0	41	0	0	0	0	0	0	0	0	0	0	0	3	0	0	0	3.3	1	4.7	1
771	5	4	0	64	1	0	0	0	0	0	0	0	0	0	0	3	0	1	1	4.6	0	11	1
793	2	2	0	47	1	0	0	0	0	0	0	0	0	0	0	3	0	1	1	2	0	4.8	0
793	2	2	0	47	1	0	0	0	0	0	0	0	0	0	0	3	0	0	1	2.2	0	5.1	0
794	2	2	0	63	0	0	0	0	0	0	0	0	0	0	0	3	0	0	0	5.1	0	7.7	0
818	2	2	0	56	1	0	0	1	0	1	0	1	0	0	0	3	0	1	1	5.9	0	8.5	1
835	3	3	0	32	1	0	1	0	0	0	0	0	0	1	1	3	0	1	1	3.1	0	8	0
835	3	3	0	32	1	0	1	0	0	0	0	0	0	1	1	3	0	1	1	2.9	0	3	0
847	2	2	1	50	1	0	0	0	0	0	0	0	0	0	0	3	0	0	0	9.4	0	20	1
848	2	2	0	64	1	0	0	0	0	0	0	0	0	0	0	3	0	1	1	3.8	0	6.5	1
892	2	2	0	54	1	0	0	0	0	0	0	0	0	0	0	3	0	0	1	4.8	0	8.6	0
892	2	2	0	54	1	0	0	0	0	0	0	0	0	0	0	3	0	1	1	3.4	0	3.4	0
905	2	2	0	49	0	0	0	0	0	0	0	0	0	0	0	3	0	1	0	3.3	0	6	1
905	2	2	0	49	0	0	0	0	0	0	0	0	0	0	0	3	0	1	1	2.7	1	7.6	0
906	2	2	1	56	0	0	1	1	0	0	0	0	0	1	0	3	0	0	1	9.7	0	22.1	0
23	2	2	0	53	1	0	0	0	0	0	0	0	0	0	0	4	0	0	1	2.9	1	6	1
24	2	2	0	73	1	0	0	1	0	1	0	1	0	0	0	4	0	0	0	2.9	1	1.5	0
30	3	3	0	76	0	0	0	0	0	0	0	0	0	0	0	4	0	0	0	2.8	0	1.7	0
30	3	3	0	76	0	0	0	0	0	0	0	0	0	0	0	4	0	0	0	2.8	0	1.7	0
39	2	2	0	67	1	0	0	1	0	0	0	0	0	0	0	4	0	0	1	3.3	0	3.3	1
39	2	2	0	67	1	0	0	1	0	0	0	0	0	0	0	4	0	0	1	3.7	0	4.8	1
43	2	2	0	59	1	0	0	0	0	0	1	1	0	0	0	4	0	0	1	5.5	0	4.6	0
46	3	3	0	52	0	0	0	0	0	0	0	0	0	0	0	4	0	0	0	2.8	0	4.2	0
50	3	3	0	48	1	0	0	0	0	0	0	0	0	0	0	4	0	0	0	1	1	4.5	1
54	4	3	0	61	1	0	0	0	0	0	0	0	0	0	0	4	0	0	0	2.1	1	1.8	0
54	4	3	0	61	1	0	0	0	0	0	0	0	0	0	0	4	0	0	1	4.1	0	8.2	1
58	2	2	1	49	0	0	0	0	0	0	0	0	0	1	0	4	0	0	0	2.6	0	6.6	0
58	2	2	1	49	0	0	0	0	0	0	0	0	0	1	0	4	0	0	1	2.7	0	6.6	1
59	2	2	1	61	1	0	0	0	0	0	0	0	0	0	0	4	0	0	0	3.3	0	3.69	0
59	2	2	1	61	1	0	0	0	0	0	0	0	0	0	0	4	0	0	1	2.5	1	8.55	1
68	2	2	0	61	1	0	0	0	0	0	0	0	0	0	0	4	0	0	0	2	0	2.2	0
68	2	2	0	61	1	0	0	0	0	0	0	0	0	0	0	4	0	0	1	3.6	0	4.2	1
82	3	3	0	61	1	0	0	0	0	0	0	0	0	0	0	4	0	0	1	4.4	0	7.6	1
83	2	2	1	59	1	0	0	0	0	0	0	0	0	0	0	4	0	0	0	3.6	0	4	0
86	2	2	0	49	0	0	0	0	0	0	0	0	0	0	0	4	0	0	1	3.4	0	3.5	0
86	2	2	0	49	0	0	0	0	0	0	0	0	0	0	0	4	0	0	1	3	0	5.7	0
87	2	2	0	58	1	0	0	0	0	0	0	0	0	0	0	4	0	0	1	6.2	0	7	1
89	2	2	1	57	0	0	0	0	0	1	0	1	0	0	0	4	0	0	1	2.7	0	2	0
94	2	2	0	57	1	0	0	1	0	1	0	1	0	0	0	4	0	0	0	2	0	2.3	0
94	2	2	0	67	1	0	0	1	0	1	0	1	0	0	0	4	0	0	1	4.3	0	6	1
95	2	2	0	54	1	0	0	0	0	0	0	0	0	0	0	4	0	0	0	3.1	1	3.1	0
95	2	2	0	54	1	0	0	0	0	0	0	0	0	0	0	4	0	0	0	3.1	0	4.1	1
97	2	2	0	58	0	0	0	0	0	0	0	0	0	0	0	4	0	0	1	5.3	0	10.5	1
112	2	2	0	61	0	0	0	0	0	0	0	0	0	0	0	4	0	0	0	4.5	0	7	1
112	2	2	0	61	0	0	0	0	0	0	0	0	0	0	0	4	0	0	0	3.3	0	3.3	0
114	2	2	0	50	1	0	0	1	0	0	1	1	0	0	0	4	0	0	0	2.4	0	2.1	0
116	2	2	1	71	0	0	0	0	0	0	0	0	0	0	0	4	0	0	0	2.5	1	6.5	1
116	2	2	1	71	0	0	0	0	0	0	0	0	0	0	0	4	0	0	1	4.1	0	4.1	0
120	2	2	0	58	1	1	1	0	0	0	0	0	0	0	0	4	0	0	1	5.5	0	5.5	0
120	2	2	0	58	1	1	1	0	0	0	0	0	0	0	0	4	0	0	1	4.5	0	4.5	0
121	2	2	0	59	1	1	0	0	0	1	0	1	0	0	0	4	0	0	0	2.8	0	2	0
121	2	2	0	59	1	1	0	0	0	1	0	1	0	0	0	4	0	0	1	4.9	0	7	0
124	2	2	1	47	0	0	0	0	0	0	0	0	0	1	0	4	0	0	1	3.2	0	5.8	1
125	2	2	0	50	1	0	0	0	0	0	0	0	0	0	0	4	0	0	0	2.2	0	2.1	0
125	2	2	0	50	1	0	0	0	0	0	0	0	0	0	0	4	0	0	1	1	0	5.8	1
129	3	3	1	66	1	0	0	0	0	0	0	0	0	1	0	4	0	0	0	3.1	0	2.4	0
129	3	3	1	66	1	0	0	0	0	0	0	0	0	1	0	4	0	0	1	3.3	0	5.7	1
130	2	2	0	68	0	0	0	0	0	0	0	0	0	0	0	4	0	0	0	4.3	1	8.5	1
132	2	2	0	66	1	0	0	0	0	0	0	0	0	0	0	4	0	0	1	3.4	1	6.4	1
132	2	2	0	66	1	0	0	0	0	0	0	0	0	0	0	4	0	0	1	3.3	0	3.4	0
133	2	2	1	62	0	0	0	0	0	0	0	0	0	0	0	4	0	0	0	3.3	0	3.4	0
133	2	2	1	62	0	0	0	0	0	0	0	0	0	0	0	4	0	0	1	3.3	0	4.1	1
135	2	2	0	46	0	0	0	0	0	0	0	0	0	0	0	4	0	0	0	7.1	0	11.2	1
135	2	2	0	46	0	0	0	0	0	0	0	0	0	0	0	4	0	0	1	2.8	0	2.8	0
138	2	2	1	54	1	0	0	0	0	0	0	0	0	0	0	4	0	0	0	2.8	0	2.7	0
138	2	2	1	54	1	0	0	0	0	0	0	0	0	0	0	4	0	0	1	5.4	0	8.8	0
140	2	2	1	68	1	1	0	0	0	1	0	1	0	1	1	4	0	0	0	6.9	0	10.7	0
143	2	2	1	57	0	0	0	0	0	1	0	1	0	0	0	4	0	0	1	2.7	0	2	0
146	2	2	1	62	0	0	0	0	0	0	0	0	0	0	0	4	0	0	0	2.6	0	2.5	1
146	2	2	1	62	0	0	0	0	0	0	0	0	0	0	0	4	0	0	0	3.4	0	3.8	0
147	3	3	0	75	0	0	0	0	0	0	0	0	0	0	0	4	0	0	0	9.5	0	13.75	0
151	4	3	0	75	1	0	0	0	0	0	1	1	0	0	0	4	0	0	1	2.8	1	4.4	0
153	2	2	0	67	0	1	0	0	0	0	0	0	0	0	0	4	0	0	0	2.1	0	1.52	0
153	2	2	0	67	0	1	0	0	0	0	0	0	0	0	0	4	0	0	1	4.8	0	6.73	1
155	2	2	0	63	1	0	0	0	0	0	1	1	1	0	0	4	0	0	1	3.5	1	5	0
159	2	2	1	55	0	0	0	0	0	0	0	0	0	1	1	4	0	0	1	4.8	0	7.7	0
167	2	2	0	64	1	1	0	0	0	0	0	0	0	0	0	4	0	0	0	2.6	0	2	0
168	2	2	1	51	1	0	0	0	0	0	0	0	0	0	0	4	0	0	1	2.1	0	1.2	0
174	4	3	0	64	1	0	0	0	0	0	0	0	0	0	0	4	0	0	0	1.7	0	2.2	1
174	4	3	0	64	1	0	0	0	0	0	0	0	0	0	0	4	0	0	0	3.5	0	4	0
174	4	3	0	64	1	0	0	0	0	0	0	0	0	0	0	4	0	0	1	4	1	14.89	1
178	2	2	1	74	1	0	0	0	0	0	0	0	0	0	0	4	0	0	0	4.5	0	8.3	0
178	2	2	1	74	1	0	0	0	0	0	0	0	0	0	0	4	0	0	1	3.9	1	6.2	1
182	2	2	0	47	1	0	0	0	0	0	0	0	0	0	0	4	0	0	1	2.5	0	2.5	0
186	2	2	0	62	1	0	0	0	0	1	0	1	0	0	0	4	0	0	0	2.7	0	2.9	0
186	2	2	0	62	1	0	0	0	0	1	0	1	0	0	0	4	0	0	1	3.4	1	4	0
207	2	2	1	69	1	0	0	0	0	0	0	0	0	0	0	4	0	0	0	7.3	0	14.2	1
212	2	2	0	51	1	0	0	0	0	0	0	0	0	0	0	4	0	0	0	2.2	0	1.7	0
212	2	2	0	51	1	0	0	0	0	0	0	0	0	0	0	4	0	0	0	4.3	0	8	0
219	3	3	0	52	1	0	0	0	0	0	0	0	0	0	0	4	0	0	1	2.7	1	5.8	1
222	2	2	0	56	0	0	0	0	0	0	0	0	0	0	0	4	0	0	1	3.8	0	4.6	1
222	2	2	0	56	0	0	0	0	0	0	0	0	0	0	0	4	0	0	1	2.7	0	3.1	0
227	2	2	1	61	1	0	0	1	0	0	0	0	0	1	1	4	0	0	1	4	0	4.3	1
227	2	2	1	61	1	0	0	1	0	0	0	0	0	1	1	4	0	0	1	2.8	0	1.5	0
229	2	2	1	60	1	0	0	0	0	0	0	0	0	0	0	4	0	0	1	3.6	0	4.5	1
230	2	2	0	81	1	0	0	0	0	0	1	1	1	0	0	4	0	0	0	3.2	0	5.8	1
241	3	3	0	61	1	0	0	1	0	0	0	0	0	0	0	4	0	0	0	4.6	0	7.5	0
242	3	3	0	61	1	0	0	0	0	0	0	0	0	0	0	4	0	0	1	2.4	0	1.8	0
243	2	2	0	47	0	0	0	0	0	0	0	0	0	0	0	4	0	0	1	3.1	0	6.3	1
244	2	2	0	62	1	0	0	0	0	1	0	1	0	1	0	4	0	0	0	2.8	0	2.9	0
244	2	2	0	62	1	0	0	0	0	1	0	1	0	1	0	4	0	0	1	3.4	1	4	0
247	2	2	0	53	0	0	0	0	0	0	0	0	0	0	0	4	0	0	0	3.3	0	5	1
247	2	2	0	53	0	0	0	0	0	0	0	0	0	0	0	4	0	0	0	3.4	0	5	0
249	2	2	0	66	1	0	0	0	0	0	0	0	0	0	0	4	0	0	0	3.7	0	4.2	0
254	2	2	0	71	0	0	0	0	0	0	0	0	0	0	0	4	0	0	1	2.7	0	2.5	1
257	3	3	0	77	1	0	0	0	0	0	0	0	0	0	0	4	0	0	0	4.8	1	9.5	1
257	3	3	0	77	1	0	0	0	0	0	0	0	0	0	0	4	0	0	0	2.9	1	2.6	0
261	2	2	1	41	0	0	0	0	0	0	0	0	0	0	0	4	0	0	0	3.1	0	4.2	1
265	4	3	1	61	0	0	0	0	0	0	0	0	0	1	0	4	0	0	0	2.7	0	2.4	0
276	2	2	1	63	1	0	0	0	0	1	0	1	0	0	0	4	0	0	0	2.7	0	3	0
276	2	2	1	63	1	0	0	0	0	1	0	1	0	0	0	4	0	0	1	4.2	0	6.4	1
277	2	2	1	45	1	1	0	0	0	0	0	0	0	0	0	4	0	0	0	6.6	0	11.2	1
284	2	2	0	69	1	0	0	0	0	0	1	1	1	0	0	4	0	0	0	5.3	0	9.9	0
286	2	2	0	65	0	1	0	0	0	0	0	0	0	0	0	4	0	0	0	3	0	2.5	0
287	4	3	0	50	1	0	0	0	0	0	0	0	0	0	0	4	0	0	1	2.4	0	6.4	1
299	2	2	1	34	0	0	0	0	0	0	0	0	0	0	0	4	0	0	0	2.8	0	5.3	0
299	2	2	1	34	0	0	0	0	0	0	0	0	0	0	0	4	0	0	1	3	1	6.2	1
302	4	3	0	62	1	0	0	0	0	0	0	0	0	0	0	4	0	0	1	3.2	0	3.4	1
308	2	2	0	62	1	0	0	0	0	0	0	0	0	0	0	4	0	0	1	5.1	0	6.5	1
308	2	2	0	62	1	0	0	0	0	0	0	0	0	0	0	4	0	0	1	3.9	0	3.9	0
314	5	4	1	65	1	1	0	0	0	0	0	0	0	1	0	4	0	0	1	3	0	2.7	0
317	2	2	0	66	1	1	0	0	0	1	0	1	0	0	0	4	0	0	1	2.8	0	4.9	1
335	2	2	0	54	0	0	0	0	0	0	0	0	0	1	0	4	0	0	0	3.2	0	3.8	1
336	2	2	0	63	1	0	0	1	0	0	0	0	0	0	0	4	0	0	0	3.7	0	3.7	0
336	2	2	0	63	1	0	0	1	0	0	0	0	0	0	0	4	0	0	1	3.6	0	3.6	1
341	2	2	0	60	0	0	0	0	0	0	0	0	0	0	0	4	0	0	0	2.6	0	4.6	1
342	2	2	0	48	0	0	0	0	0	0	0	0	0	0	0	4	0	0	0	3	1	6.1	1
342	2	2	0	48	0	0	0	0	0	0	0	0	0	0	0	4	0	0	0	2.3	1	5.8	0
347	3	3	0	56	1	0	0	0	0	0	0	0	0	0	0	4	0	0	0	1.5	0	2.8	0
347	3	3	0	56	1	0	0	0	0	0	0	0	0	0	0	4	0	0	1	3.6	0	5.1	1
348	2	2	0	63	0	0	0	0	0	0	0	0	0	0	0	4	0	0	1	2.9	0	3.3	1
348	2	2	0	63	0	0	0	0	0	0	0	0	0	0	0	4	0	0	1	3	0	3.6	0
366	2	2	0	59	0	0	0	0	0	0	0	0	0	0	0	4	0	0	0	3.6	0	5.5	0
366	2	2	0	59	0	0	0	0	0	0	0	0	0	0	0	4	0	0	1	5.6	0	6.5	1
369	2	2	0	62	1	0	0	0	0	1	0	1	0	0	0	4	0	0	1	2.6	0	2.1	0
369	2	2	0	62	1	0	0	0	0	1	0	1	0	0	0	4	0	0	1	3.5	0	5.2	0
372	3	3	0	50	0	0	0	0	0	0	0	0	0	1	0	4	0	0	1	2.8	0	2.3	0
373	2	2	0	59	1	0	0	0	0	0	1	1	0	0	0	4	0	0	1	3.2	0	3.8	0
392	2	2	0	52	1	0	0	0	0	0	0	0	0	0	0	4	0	0	1	2.4	0	5.1	0
405	2	2	0	58	0	0	0	0	0	0	0	0	0	0	0	4	0	0	0	3.2	0	3.51	1
405	2	2	0	58	0	0	0	0	0	0	0	0	0	0	0	4	0	0	0	3.6	0	4.1	0
421	3	3	0	64	1	0	0	0	0	0	0	0	0	0	0	4	0	0	0	3.7	1	4.4	0
431	2	2	0	53	1	0	0	0	0	0	0	0	0	0	0	4	0	0	0	3	0	3.4	0
440	2	2	1	65	0	0	0	0	0	0	0	0	0	1	0	4	0	0	0	3.7	0	4.55	1
446	3	3	0	61	1	0	0	0	0	0	0	0	0	0	0	4	0	0	1	3.5	0	3.8	1
452	2	2	0	54	1	0	0	0	0	0	0	0	0	0	0	4	0	0	1	4.4	0	6.3	1
454	2	2	1	44	0	0	0	0	0	0	0	0	0	0	0	4	0	0	0	5.4	1	8.2	1
464	2	2	0	75	0	0	0	0	0	0	0	0	0	0	0	4	0	0	0	2.7	0	4.2	0
464	2	2	0	75	0	0	0	0	0	0	0	0	0	0	0	4	0	0	0	4.8	0	9	0
469	2	2	1	70	1	0	0	0	0	0	0	0	0	1	1	4	0	0	0	2.4	0	2.1	0
470	3	3	0	66	1	0	0	1	0	0	0	0	0	0	0	4	0	0	0	3.9	0	9.69	1
471	3	3	1	70	0	0	0	0	0	0	0	0	0	0	0	4	0	0	1	5.6	0	7.2	1
479	3	3	1	49	1	0	0	0	0	0	0	0	0	0	0	4	0	0	0	2.2	0	3.3	1
479	3	3	1	49	1	0	0	0	0	0	0	0	0	0	0	4	0	0	1	2.9	0	2.63	0
480	2	2	0	70	1	0	0	1	0	0	0	0	0	0	0	4	0	0	0	2.3	0	2.6	0
480	2	2	0	70	1	0	0	1	0	0	0	0	0	0	0	4	0	0	1	6.1	1	7.9	1
485	2	2	0	59	0	0	0	0	0	0	0	0	0	0	0	4	0	0	0	2.6	0	2.17	0
495	2	2	0	72	1	0	0	0	0	0	0	0	0	0	0	4	0	0	0	3.9	0	3.3	0
502	3	3	0	53	1	0	0	0	0	0	0	0	0	0	0	4	0	0	0	2.9	1	3.54	1
502	3	3	0	53	1	0	0	0	0	0	0	0	0	0	0	4	0	0	0	3	0	3.9	0
509	2	2	0	79	1	0	0	0	0	0	0	0	0	0	0	4	0	0	1	2.9	0	4.5	1
514	5	4	0	58	1	0	0	0	0	0	0	0	0	0	0	4	0	0	0	4.1	0	5.7	0
514	5	4	0	58	1	0	0	0	0	0	0	0	0	0	0	4	0	0	0	3.7	0	4.5	0
515	4	3	1	70	0	0	0	0	0	0	0	0	0	0	0	4	0	0	0	1.9	0	2.2	0
517	3	3	0	77	1	0	0	0	0	0	0	0	0	0	0	4	0	0	0	2.9	0	2.2	0
523	2	2	1	69	1	0	0	0	0	0	0	0	0	0	1	4	0	0	1	3.3	0	4.6	0
523	2	2	1	69	1	0	0	0	0	0	0	0	0	0	1	4	0	0	1	3.3	0	4.6	1
524	2	2	0	64	0	0	0	0	0	0	0	0	0	0	0	4	0	0	0	4.6	0	2.9	1
528	2	2	0	51	1	0	0	0	0	0	0	0	0	0	0	4	0	0	0	2.4	0	2.4	0
528	2	2	0	51	1	0	0	0	0	0	0	0	0	0	0	4	0	0	1	2.2	1	6.3	1
529	3	3	0	70	1	0	0	0	0	0	1	1	0	1	0	4	0	0	0	7.8	0	7.8	0
532	2	2	0	68	0	0	0	1	0	0	0	0	0	0	0	4	0	0	1	1.9	1	5.6	0
532	2	2	0	68	0	0	0	1	0	0	0	0	0	0	0	4	0	0	1	1.9	0	3.1	0
535	2	2	0	65	1	0	0	0	0	0	0	0	0	0	0	4	0	0	0	1.9	0	1.9	0
535	2	2	0	65	1	0	0	0	0	0	0	0	0	0	0	4	0	0	1	3.7	1	8.2	1
544	4	3	0	70	1	0	0	0	0	0	0	0	0	0	0	4	0	0	0	1.8	0	3	0
544	4	3	0	70	1	0	0	0	0	0	0	0	0	0	0	4	0	0	0	1.8	0	1.8	0
544	4	3	0	70	1	0	0	0	0	0	0	0	0	0	0	4	0	0	1	11.8	0	10.7	0
548	2	2	0	64	0	0	0	0	0	0	0	0	0	0	0	4	0	0	0	2.6	0	3.7	0
549	2	2	1	61	1	0	0	0	0	1	0	1	0	1	1	4	0	0	0	4.8	0	4.8	0
561	2	2	0	70	1	1	0	0	0	1	0	1	0	0	0	4	0	0	0	5.2	0	6.6	0
565	4	3	0	47	1	1	0	0	0	1	0	1	0	0	0	4	0	0	1	8.2	0	5.2	0
581	2	2	0	48	0	0	0	0	0	0	0	0	0	0	0	4	0	0	0	3	0	3.8	0
581	2	2	0	48	0	0	0	0	0	0	0	0	0	0	0	4	0	0	1	2.6	0	1.9	1
586	2	2	0	56	1	0	0	0	0	0	0	0	0	0	0	4	0	0	0	2.3	0	2.3	0
588	3	3	0	63	1	0	0	0	0	0	0	0	0	0	0	4	0	0	0	1.5	0	2.2	0
592	2	2	0	57	1	1	1	0	0	1	0	1	0	0	0	4	0	0	1	3.7	0	4.8	0
592	2	2	0	57	1	1	1	0	0	1	0	1	0	0	0	4	0	0	1	3.2	0	4.1	0
600	2	2	0	47	1	0	0	0	0	0	0	0	0	0	0	4	0	0	1	5.1	0	8.8	0
604	2	2	0	78	0	0	1	0	0	0	0	0	0	0	0	4	0	0	0	3.6	0	4.6	0
604	2	2	0	78	0	0	1	0	0	0	0	0	0	0	0	4	0	0	0	3.3	0	1.5	0
607	3	3	0	67	1	0	0	0	0	0	0	0	0	0	0	4	0	0	0	4.2	0	4.2	0
611	5	4	1	54	1	0	0	0	0	0	0	0	0	0	0	4	0	0	0	3.6	0	3.7	0
611	5	4	1	54	1	0	0	0	0	0	0	0	0	0	0	4	0	0	0	3.7	0	3.1	0
615	3	3	0	58	1	0	0	0	0	0	0	0	0	0	0	4	0	0	0	9.4	0	13.67	1
621	2	2	0	59	1	0	1	0	0	0	0	0	1	0	0	4	0	0	0	2.3	0	3.25	0
621	2	2	0	59	1	0	1	0	0	0	0	0	1	0	0	4	0	0	1	3.6	0	2.54	0
623	2	2	0	55	1	0	0	0	0	0	0	0	0	0	0	4	0	0	0	3.1	0	3.3	0
623	2	2	0	55	1	0	0	0	0	0	0	0	0	0	0	4	0	0	1	10	0	22.3	1
640	2	2	1	72	1	0	1	0	0	1	0	1	0	0	0	4	0	0	0	3.9	0	3.9	0
654	3	3	1	60	0	0	0	0	0	0	0	0	0	1	1	4	0	0	0	3.2	1	3.2	0
656	3	3	0	46	1	0	0	0	0	0	0	0	0	0	0	4	0	0	1	8.7	0	10.7	1
671	2	2	0	51	1	0	0	0	0	0	0	0	0	0	0	4	0	0	0	2	1	2.2	0
671	2	2	0	51	1	0	0	0	0	0	0	0	0	0	0	4	0	0	1	2.9	1	3.6	1
677	2	2	0	56	0	0	0	0	0	0	0	0	0	0	0	4	0	0	0	3	1	3.6	0
677	2	2	0	56	0	0	0	0	0	0	0	0	0	0	0	4	0	0	1	7.1	0	14	0
678	2	2	0	67	0	0	0	0	0	0	0	0	0	0	0	4	0	0	1	2.1	1	6.3	1
688	2	2	0	64	1	0	0	0	0	0	0	0	0	0	0	4	0	0	1	2.4	1	2.4	0
695	2	2	1	41	0	0	0	0	0	0	0	0	0	1	0	4	0	0	0	2.6	1	5.6	1
704	3	3	0	57	1	0	0	1	0	0	0	0	0	0	0	4	0	0	1	4.5	0	6.4	0
704	3	3	0	57	1	0	0	1	0	0	0	0	0	0	0	4	0	0	1	5	0	5.1	0
706	3	3	0	69	1	1	1	0	0	1	0	1	0	0	0	4	0	0	0	2	1	2.7	0
706	3	3	0	69	1	1	1	0	0	1	0	1	0	0	0	4	0	0	1	6.1	0	6.1	0
710	2	2	0	51	0	0	0	0	0	0	0	0	0	0	0	4	0	0	1	3.3	1	7	1
712	2	2	0	59	0	0	0	0	0	0	0	0	0	0	0	4	0	0	1	2.3	1	5.8	1
723	2	2	0	54	1	0	0	0	0	0	0	0	0	0	0	4	0	0	1	4.4	0	6.2	1
731	2	2	0	70	1	0	0	1	1	1	0	1	0	0	0	4	0	0	0	2.2	1	2.6	0
739	3	3	1	56	1	0	0	1	0	1	0	1	0	1	0	4	0	0	1	2.2	1	3.5	1
740	2	2	0	56	1	1	1	0	0	0	0	0	0	0	0	4	0	0	0	2.7	1	2.7	0
740	2	2	0	56	1	1	1	0	0	0	0	0	0	0	0	4	0	0	1	4.1	0	5.5	1
756	3	3	0	41	0	0	0	0	0	0	0	0	0	0	0	4	0	0	0	1	1	1	0
757	2	2	0	68	0	0	0	1	0	0	0	0	0	0	0	4	0	0	1	3.1	1	4.8	1
761	5	4	0	36	0	0	0	0	0	0	0	0	0	0	0	4	0	0	1	3.1	1	4.6	0
761	5	4	0	36	0	0	0	0	0	0	0	0	0	0	0	4	0	0	1	3.5	1	4.4	0
761	5	4	0	36	0	0	0	0	0	0	0	0	0	0	0	4	0	0	1	6.4	0	18.8	0
771	5	4	0	64	1	0	0	0	0	0	0	0	0	0	0	4	0	0	1	2.8	1	7.68	0
771	5	4	0	64	1	0	0	0	0	0	0	0	0	0	0	4	0	0	1	2.3	1	2.85	0
775	2	2	1	54	1	0	0	0	0	0	0	0	0	0	0	4	0	0	1	3.1	1	4.3	1
778	3	3	0	66	0	0	0	0	0	0	0	0	0	0	0	4	0	0	0	3.6	1	5.09	0
778	3	3	0	66	0	0	0	0	0	0	0	0	0	0	0	4	0	0	0	3.6	0	3.26	0
779	2	2	0	44	0	0	0	0	0	0	0	0	0	0	0	4	0	0	0	1.5	1	3.1	1
779	2	2	0	44	0	0	0	0	0	0	0	0	0	0	0	4	0	0	1	2.4	1	5.1	1
785	3	3	0	70	1	0	0	0	0	0	1	1	0	1	0	4	0	0	0	7.8	0	7.8	0
790	2	2	1	61	1	0	1	0	0	0	0	0	0	0	0	4	0	0	0	2.4	0	1.6	0
809	3	3	0	52	1	0	1	0	0	0	0	0	0	0	0	4	0	0	0	2.4	0	2.2	0
809	3	3	0	52	1	0	1	0	0	0	0	0	0	0	0	4	0	0	0	2.4	0	2	0
809	3	3	0	52	1	0	1	0	0	0	0	0	0	0	0	4	0	0	1	2.4	1	5	1
815	2	2	1	51	0	0	0	0	0	0	0	0	0	0	0	4	0	0	1	2.7	1	3.2	1
815	2	2	1	51	0	0	0	0	0	0	0	0	0	0	0	4	0	0	1	2.7	0	3.3	0
818	2	2	0	56	1	0	0	1	0	1	0	1	0	0	0	4	0	0	1	7.4	0	6.7	0
826	2	2	0	67	1	1	0	0	0	0	0	0	0	0	0	4	0	0	1	3.3	1	7.9	1
826	2	2	0	67	1	1	0	0	0	0	0	0	0	0	0	4	0	0	1	3.4	0	5	0
836	2	2	0	64	1	0	0	0	0	0	0	0	0	0	0	4	0	0	1	3.3	0	5.7	1
844	2	2	0	64	1	0	0	0	0	0	0	0	0	0	0	4	0	0	1	3.3	1	11.9	1
845	2	2	0	52	1	0	1	0	0	0	0	0	0	0	0	4	0	0	1	2.7	1	6.6	1
845	2	2	0	52	1	0	1	0	0	0	0	0	0	0	0	4	0	0	1	2.5	0	5.5	0
846	2	2	1	76	1	0	0	0	0	1	0	1	0	0	0	4	0	0	0	2.5	0	1.9	0
847	2	2	1	50	1	0	0	0	0	0	0	0	0	0	0	4	0	0	1	5.6	0	9.2	0
848	2	2	0	64	1	0	0	0	0	0	0	0	0	0	0	4	0	0	0	3.9	0	5	0
850	3	3	0	63	1	0	0	0	0	0	0	0	0	0	0	4	0	0	0	4	0	5.5	1
856	2	2	1	68	1	0	0	0	0	0	0	0	0	0	0	4	0	0	0	7.1	0	14.7	1
856	2	2	1	68	1	0	0	0	0	0	0	0	0	0	0	4	0	0	0	3.4	0	3	0
859	2	2	0	69	0	0	0	0	0	0	0	0	0	0	0	4	0	0	1	3	0	3.3	0
859	2	2	0	69	0	0	0	0	0	0	0	0	0	0	0	4	0	0	1	3.2	1	7.1	1
860	2	2	1	46	0	0	0	0	0	0	0	0	0	0	0	4	0	0	1	3.8	0	7.2	1
860	2	2	1	46	0	0	0	0	0	0	0	0	0	0	0	4	0	0	1	3.4	0	3.7	0
862	2	2	1	68	1	0	0	0	0	1	0	1	0	0	0	4	0	0	1	7.5	0	14.6	0
862	2	2	1	68	1	0	0	0	0	1	0	1	0	0	0	4	0	0	1	4.4	0	4.2	0
97	2	2	0	58	0	0	0	0	0	0	0	0	0	0	0	5	1	0	1	8.4	0	10.4	0
156	2	2	1	37	0	0	0	0	0	1	0	1	0	1	1	5	1	0	0	3	1	7.42	1
219	3	3	0	52	1	0	0	0	0	0	0	0	0	0	0	5	1	0	0	2.3	0	2.6	0
287	4	3	0	50	1	0	0	0	0	0	0	0	0	0	0	5	1	0	0	2.2	0	2.8	0
287	4	3	0	50	1	0	0	0	0	0	0	0	0	0	0	5	1	0	0	2.2	0	2.8	0
421	3	3	0	64	1	0	0	0	0	0	0	0	0	0	0	5	1	0	0	3.2	1	6.6	0
590	2	2	1	52	1	0	0	0	0	0	0	0	0	1	1	5	1	0	1	8.9	0	8.9	1
610	2	2	1	57	0	0	0	0	0	0	0	0	0	1	0	5	1	0	0	3.5	0	3.9	0
615	3	3	0	58	1	0	0	0	0	0	0	0	0	0	0	5	1	0	1	3.3	0	4.29	0
636	2	2	0	50	0	0	0	0	0	0	0	0	0	0	0	5	1	0	0	1.2	0	1.2	0
637	3	3	1	79	1	0	0	1	0	1	0	1	0	0	0	5	1	0	1	1	1	2.5	1
650	4	3	0	80	0	0	0	0	0	0	0	0	0	0	0	5	1	0	0	3.8	0	5.2	0
650	4	3	0	80	0	0	0	0	0	0	0	0	0	0	0	5	1	0	0	2.6	0	3.1	0
650	4	3	0	80	0	0	0	0	0	0	0	0	0	0	0	5	1	0	0	3.9	0	2.4	0
732	2	2	0	70	1	0	0	1	1	1	0	1	0	0	0	5	1	0	0	2.4	1	2.4	0
46	3	3	0	52	0	0	0	0	0	0	0	0	0	0	0	5	1	0	0	4.4	0	7.6	0
126	2	2	0	63	1	0	0	0	0	0	1	1	0	0	0	5	1	0	1	2.4	1	6	0
179	2	2	1	53	0	0	0	0	0	0	0	0	0	0	0	5	1	0	1	5.5	1	10	1
208	2	2	0	59	1	0	0	0	0	0	1	1	0	0	0	5	1	0	0	3.5	0	3	0
208	2	2	0	59	1	0	0	0	0	0	1	1	0	0	0	5	1	0	1	3.9	0	4.3	1
330	2	2	0	55	1	0	0	0	0	0	0	0	0	0	0	5	1	0	1	2	0	3.5	0
362	3	3	1	56	1	0	0	0	0	0	0	0	0	1	0	5	1	0	1	6.1	1	9	0
502	3	3	0	53	1	0	0	0	0	0	0	0	0	0	0	5	1	0	0	3.4	0	5.06	0
855	3	3	0	49	0	0	0	0	0	0	0	0	0	0	0	5	1	0	0	6.2	0	9.8	1
64	3	3	0	42	1	0	0	0	0	0	0	0	0	0	0	5	1	0	1	1.8	1	3.3	1
182	2	2	0	47	1	0	0	0	0	0	0	0	0	0	0	5	1	0	1	3.4	0	4.5	1
257	3	3	0	77	1	0	0	0	0	0	0	0	0	0	0	5	1	0	1	2.8	0	5.6	0
586	2	2	0	56	1	0	0	0	0	0	0	0	0	0	0	5	1	0	0	1.2	1	4.1	1
674	2	2	1	51	0	0	1	0	0	1	0	1	0	1	0	5	1	0	0	3.4	1	4.6	0
685	3	3	0	55	0	0	0	0	0	0	0	0	0	0	0	5	1	0	1	2	1	2.4	1
746	2	2	0	62	1	0	0	0	0	0	0	0	0	0	0	5	1	0	1	2.7	1	5.7	1
808	3	3	0	49	0	0	0	0	0	0	0	0	0	0	0	5	1	0	0	6.2	0	9.8	1
877	3	3	0	50	1	1	0	0	0	0	0	0	0	0	0	5	1	0	1	4.4	0	4.9	0
93	2	2	0	52	0	0	0	0	0	0	0	0	0	0	0	5	1	1	1	2.8	0	3	1
175	2	2	1	61	1	0	0	0	0	0	0	0	0	1	0	5	1	1	0	3.2	0	4.9	1
242	3	3	0	61	1	0	0	0	0	0	0	0	0	0	0	5	1	1	1	3.1	0	3.8	1
271	2	2	1	48	0	0	0	0	0	0	0	0	0	0	0	5	1	0	1	5.7	0	6.8	1
277	2	2	1	45	1	1	0	0	0	0	0	0	0	0	0	5	1	1	0	2.1	1	1.2	0
285	2	2	0	67	1	0	0	0	0	0	0	0	0	0	0	5	1	1	1	4.8	0	4.6	1
397	3	3	0	65	0	0	0	0	0	0	0	0	0	0	0	5	1	1	0	3.5	0	7.5	0
421	3	3	0	64	1	0	0	0	0	0	0	0	0	0	0	5	1	0	0	3.1	1	8.3	1
469	2	2	1	70	1	0	0	0	0	0	0	0	0	1	1	5	1	1	0	3.7	0	5.1	1
547	2	2	0	53	1	0	0	0	0	0	0	0	0	0	0	5	1	0	1	3.9	1	9.3	1
553	3	3	0	65	1	0	0	0	0	0	0	0	0	0	0	5	1	0	1	3.6	0	6.5	1
610	2	2	1	57	0	0	0	0	0	0	0	0	0	1	0	5	1	0	0	4.7	0	3.4	0
615	3	3	0	58	1	0	0	0	0	0	0	0	0	0	0	5	1	0	1	4.5	0	4.88	1
650	4	3	0	80	0	0	0	0	0	0	0	0	0	0	0	5	1	0	1	2.6	1	7.3	0
674	2	2	1	51	0	0	1	0	0	1	0	1	0	1	0	5	1	0	0	2.5	1	3.4	1
685	3	3	0	55	0	0	0	0	0	0	0	0	0	0	0	5	1	0	0	4.6	0	4.7	0
835	3	3	0	32	1	0	1	0	0	0	0	0	0	1	1	5	1	0	1	3.1	0	7	0
837	3	3	0	57	0	0	0	0	0	0	0	0	0	0	0	5	1	0	1	6	1	9.9	1
837	3	3	0	57	0	0	0	0	0	0	0	0	0	0	0	5	1	0	1	3.9	0	5.7	0
839	2	2	1	48	1	0	0	0	0	0	0	0	0	1	1	5	1	0	1	6.5	0	10	1
877	3	3	0	50	1	1	0	0	0	0	0	0	0	0	0	5	1	0	1	7.1	0	6.4	1
93	2	2	0	52	0	0	0	0	0	0	0	0	0	0	0	5	1	0	0	2.7	0	1.6	0
168	2	2	1	51	1	0	0	0	0	0	0	0	0	0	0	5	1	0	0	4.4	1	5.4	1
174	4	3	0	64	1	0	0	0	0	0	0	0	0	0	0	5	1	0	0	2	0	2.89	0
198	3	3	0	44	1	0	0	0	0	0	1	1	0	0	0	5	1	0	0	1.9	0	1.8	0
438	2	2	0	63	0	0	0	0	0	0	0	0	0	0	0	5	1	0	0	1.8	1	1	0
518	2	2	0	59	1	0	0	0	0	0	0	0	0	0	0	5	1	0	0	2.1	0	1.9	0
553	3	3	0	65	1	0	0	0	0	0	0	0	0	0	0	5	1	0	0	1.3	1	2.6	0
695	2	2	1	41	0	0	0	0	0	0	0	0	0	1	0	5	1	0	0	1.6	1	2.5	0
704	3	3	0	57	1	0	0	1	0	0	0	0	0	0	0	5	1	0	0	1.7	1	2.2	1
850	3	3	0	63	1	0	0	0	0	0	0	0	0	0	0	5	1	0	0	2	0	3.3	0
882	2	2	0	63	1	0	0	0	0	0	0	0	0	0	0	5	1	0	1	3.3	1	7.2	1
